# Supplementary material for: Generative Artificial Intelligence vs. Transformer and Benchmarking Against Deep/Machine Learning: Classification and Scientific Validation of Heart Failure Patients Using Women’s Transcriptomic Gene Data
Source: Diagnostics (Basel). 2026 Apr 1;16(7):1052. doi: 10.3390/diagnostics16071052 (PMC13073481; doi:10.3390/diagnostics16071052)
Supplement: Supplementary file 1 [file diagnostics-16-01052-s001.zip]

Archive with 1 entries (1 files):
- diagnostics-4201153-supplementary.pdf
